# Supplementary material for: Global Health Governance and Health Equity in the Context of COVID-19: A Scoping Review
Source: Healthcare (Basel). 2022 Mar 15;10(3):540. doi: 10.3390/healthcare10030540 (PMC8949542; doi:10.3390/healthcare10030540)
Supplement: Supplementary file 1 [file healthcare-10-00540-s001.zip]

Archive with 1 entries (1 files):
- healthcare-1561453-supplementary.pdf
